# Supplementary material for: Defect Passivation Using Trichloromelamine for Highly Efficient and Stable Perovskite Solar Cells
Source: Polymers (Basel). 2022 Jan 20;14(3):398. doi: 10.3390/polym14030398 (PMC8839287; doi:10.3390/polym14030398)
Supplement: Supplementary file 1 [file polymers-14-00398-s001.zip]

Archive with 1 entries (1 files):
- polymers-1519611-supplementary.pdf
